# Supplementary material for: Inhibition mediated by group III metabotropic glutamate receptors regulates habenula activity and defensive behaviors
Source: Nat Commun. 2025 Aug 5;16:7187. doi: 10.1038/s41467-025-62115-z (PMC12325729; doi:10.1038/s41467-025-62115-z)
Supplement: Supplementary file 4 — Source Data [file 41467_2025_62115_MOESM4_ESM.xlsx]

## Sheet: Figure1
Fig 1C
Vibration	Excited	Inhibited
	12.8272	3.9267
	21.9907	6.25
	11.5226	2.88066
	4.49735	2.38095
	2.82132	0.940439
	5.26316	4.93421
	8.59951	8.59951
	4.28135	7.33945
	5.99251	2.24719
	6.73401	6.39731
	5.74324	2.36486
Light	Excited	Inhibited
	38.2199	10.2094
	45.3704	2.5463
	31.2757	7.40741
	17.4603	10.0529
	13.7931	2.82132
	22.3684	1.31579
	13.5135	3.6855
	16.208	2.75229
	5.24345	4.49438
	33.3333	5.38721
	33.7838	3.37838
Odor	Excited	Inhibited
	5	21.7391
	5.69395	9.48992
	6.28931	9.43396
	2.21154	25.2885
	3.1106	36.6359
	10.2804	10.1765
	15.2059	5.27983
	9.32271	13.0677
	8.48644	18.6352

## Sheet: Figure2
Fig 2E
	ACSF	CdCl2	L-AP4
	-45.7686	-47.3068	-53.5114
	-51.2711	-62.7635	-67.5391
	-53.084	-52.6251	-54.761
	-56.4184	-52.4872	-57.2008
	-46.632	-61.7193	-65.4633
	-43.0634	-51.0779	-73.888
	-45.7272	-57.1672	-66.9592
	-41.0104	-38.9628	-43.6201
	-49.4909	-68.4942	-82.4048
Fig 2 F
	ACSF		CPPG
	-74.9168		-40.1736
	-52.4297		-31.462
	-51.2922		-46.1503
	-56.4001		-46.6828
	-57.7355		-45.9842
	-54.8254		-52.2287
	-67.0979		-55.1898
	-57.1126		-55.6913
	-56.4766		-58.1388
	-65.9679		-52.0098
	-67.758		-51.1897
	-75.0558		-57.1609
	-51.4681		-45.1237
	-75.7513		-55.8694
	-53.5442		-52.5661
	-47.7597		-48.2734
	-50.9522		-61.002
	-51.4076		-68.1793
	-74.7199		-56.7074
	-61.736		-66.1529
	-67.646		-60.1154
	-71.1414		-63.0671
	-64.0635
	-73.4679
	-63.6536
	-50.3833
	-58.9946
	-57.415
	-51.9098
	-71.5814
	-64.6116
	-66.1488
	-57.0149
	-53.0704
	-73.764
	-49.3723
	-45.7478

## Sheet: Figure3
Fig 3 C
	OB	Da	Dl	Dc	Dm	Dd	Dp	Vd	Hb
	0.268844	0.358834	0.103239	0.225	0.186741	0.0352113	0.0577689	0.0675883	0.363899
	0.26556	0.217604	0.160088	0.196629	0.0568278	0.172727	0.0652681	0.0456989	0.347561
	0.0436893	0.131494	0.180791	0.133803	0.173657	0.191781	0.0679348	0.060559	0.525267
	0.195876	0.0287582	0.0434783	0.0337838	0.0253036	0.0447761	0.0731343	0.0196078	0.704036
	0.489307	0.332884	0.048	0.0652174	0.173045	0.00452489	0.146819	0.101673	0.885384
	0.380769	0.145038	0.0396341	0.116883	0.102374	0.0266667	0.167059	0.0934783	0.498789
	0.616279	0.728232	0.187633	0.2249	0.190265	0.08	0.124473	0.099851	0.656846
	0.196491	0.181655	0.0791506	0.17284	0.0789278	0.0677966	0.0876404	0.10989	0.466604
	Random OB	Random Da	Random Dl	Random Dc	Random Dm	Random Dd	Random Dp	Random Vd	Random Hb
	0.193065	0.196157	0.193603	0.19825	0.193782	0.189648	0.196215	0.196098	0.195877
	0.150207	0.14379	0.145022	0.147809	0.147176	0.144182	0.147995	0.143925	0.145454
	0.177524	0.184821	0.186121	0.18162	0.182156	0.189932	0.180326	0.179534	0.182142
	0.126495	0.128784	0.129674	0.130541	0.129717	0.12597	0.130657	0.128574	0.129978
	0.266296	0.264919	0.264274	0.265174	0.262854	0.264344	0.265873	0.26601	0.265531
	0.159769	0.16229	0.164634	0.15987	0.159184	0.158	0.159624	0.160848	0.16086
	0.285523	0.290132	0.290746	0.287831	0.289823	0.2936	0.288861	0.290253	0.28792
	0.147649	0.14509	0.142008	0.146543	0.145056	0.143333	0.144966	0.143974	0.145748
Fig 3 D
	OB	Da	Dl	Dc	Dm	Dd	Dp	Vd	Hb
	0.104651	0.0183486	0.119565	0.03125	0.016129	0.0273973	0.00851064	0.0394737	0.181818
	0.354628	0.0419847	0.00869565	0.0777202	0.128641		0.040678	0.20438	0.425182
	0.047619	0.0428954	0.0184502	0.0793651	0.0834846	0.0492958	0.0189573	0.0364465	0.15942
	0.265823	0.00615385	0.0379747	0.037594	0.0570988	0.083871	0.012931	0.0846995	0.359606
	0.287805	0.298592	0.0378788	0.171779	0.145683	0.0285714	0.0645161	0.147321	0.166667
	0.0257511	0.00539084	0.00970874	0.00666667	0.0176471	0	0.0125	0.0142566	0.0910781
	Random OB	Random Da	Random Dl	Random Dc	Random Dm	Random Dd	Random Dp	Random Vd	Random Hb
	0.0531977	0.0529358	0.0525	0.0494792	0.0530184	0.0512329	0.0517872	0.0534211	0.0518615
	0.194368	0.194389	0.193652	0.194404	0.193277		0.196441	0.1918	0.195091
	0.0667347	0.065496	0.0673801	0.0704762	0.066461	0.0674648	0.0643602	0.0663554	0.0655694
	0.0836709	0.0853231	0.083038	0.0877444	0.0833642	0.0829677	0.0800862	0.084071	0.0823399
	0.14922	0.154535	0.154432	0.152331	0.154514	0.156476	0.153728	0.150759	0.15358
	0.0187983	0.0180054	0.0190291	0.0199333	0.0197794	0.019172	0.0197813	0.0189613	0.0193494
Fig 3 G
	DAO	Other
	0.0652174	0.194712
	0.189655	0.453061
	0.0333333	0.177305
	0.190476	0.376374
	0.0857143	0.172949
	0.0526316	0.094

## Sheet: Figure4
Fig 4 B
Vibration	Control			CPPG
	Excited	Inhibited		Excited	Inhibited
	18.5606	12.5		28.8793	6.03448
	14.5833	12.5		46.9626	0.934579
	30.9129	8.29876		32.971	4.8913
	27.7293	8.95197		31.2963	3.7037
	32.1357	11.7764		36.5414	6.31579
	21.2121	6.34921		45.4545	3.14685
	10.5166	13.8376		41.6813	4.90368
Fig 4 C
Vibration	Control			CPPG
	Amplitude			Amplitude
	1.8942			3.02175
	1.3673			7.31843
	3.80902			4.88212
	3.44275			4.19404
	4.95161			4.31926
	2.37265			9.23633
	0.790383			5.5341
Fig 4 E
Light	Control			CPPG
	Excited	Inhibited		Excited	Inhibited
	48.1061	4.92424		56.7529	2.29885
	38.0682	3.59848		64.2523	3.97196
	37.1369	4.56432		56.7029	4.8913
	44.5415	2.83843		48.7037	8.33333
	34.3313	4.19162		50.8271	3.90977
	41.847	0.865801		52.4476	2.0979
	24.3542	2.21402		56.7426	1.05079
Fig 4 F
Light	Control			CPPG
	Amplitude			Amplitude
	10.5652			11.4147
	5.92514			17.6005
	6.86755			9.31298
	7.38177			7.08307
	7.77687			9.35558
	7.55053			9.95496
	3.82081			10.5097
Fig 4 H
	Control			CPPG
	Unimodal	Mulitmodal		Unimodal	Mulitmodal
	65.2482	9.92908		54.8315	11.236
	65.7778	10.6667		38.5321	15.9021
	44.8148	33.7037		49.0196	12.3249
	50.3906	20.3125		45.3074	14.8867
	39.7004	35.5805		38.6364	14.6465
	58.1197	17.3789		32.9897	22.6804
	65.8683	20.9581		38.9744	16.9231
Fig 4 I
	Control			CPPG
	L vs V			L vs V
	0.064798			0.103468
	0.206665			0.26301
	-0.0321844			0.396918
	0.239658			0.484747
	0.0314239			0.600739
	0.0169918			0.350949
	0.0612739			0.160445

## Sheet: Figure5
Fig 5 B
Distance	Positive	Negative
	39.3434	40.6308
	36.8912	42.0552
	35.0953	39.2248
	36.6719	41.482
	36.5584	43.8404
	44.694	49.5973
	36.2772	42.3839
Fig 5 C
Control	Dist Steps	Fish 1 Side 1	Fish 1 Side 2	Fish 2 Side 1	Fish 2 Side2	Fish 3 Side 1	Fish 3 Side 2	Fish 4 Side1	Fish 4 Side 2	Fish 5 Side 1	Fish 5 Side 2	Fish 6 Side 1	Fish 6 Side 2	Fish 7 Side 1	Fish 7 Side 2
	4	0.338054	0.434816	0.262304	0.256553	0.243511	0.274708	0.300028	0.229243	0.245546	0.235865	0.268439	0.215181	0.152685	0.177191
	8	0.258307	0.333436	0.164085	0.172716	0.159554	0.134387	0.184134	0.164711	0.156675	0.13954	0.183942	0.161192	0.0760495	0.105242
	12	0.196392	0.280498	0.132604	0.1252	0.11775	0.103817	0.128186	0.108695	0.0958564	0.10076	0.134759	0.108479	0.046876	0.059527
	16	0.141394	0.209616	0.0834163	0.0848022	0.0758222	0.0556228	0.0795316	0.070619	0.065656	0.0614903	0.0828817	0.0614089	0.0232716	0.0300318
	20	0.117431	0.15222	0.0580082	0.0655763	0.0619111	0.0332435	0.0551551	0.0403304	0.0415252	0.0339913	0.0563896	0.0426707	0.0126397	0.0224113
	24	0.0919886	0.140569	0.0567237	0.0548137	0.0470741	0.026253	0.0396465	0.0336032	0.0289871	0.0264518	0.0375184	0.0239044	0.00766728	0.0141561
	28	0.086613	0.125972	0.0453531	0.0420716	0.0333495	0.0216114	0.0283691	0.0244815	0.0224529	0.0191223	0.0258779	0.011527	0.00569731	0.00909518
	32	0.084209	0.0963889	0.0430668	0.0342481	0.0313789	0.018579	0.0200794	0.0144283	0.0135864	0.0168606	0.010997	0.00625751	0.0012018	0.0018834
	36	0.0811546	0.0870474	0.0360677	0.0244808	0.024753	0.0194495	0.0123462	0.0117913	0.00987148	0.00823108	0.00449599	0.00116211	-0.00291531	7.8139e-05
	40	0.0785049	0.0761407	0.0349077	0.025229	0.019231	0.0179464	0.0069858	0.00348137	0.00855289	0.00598599	-0.00466989	-0.000744965	-0.00178135	-0.0018167
	44	0.082356	0.0759883	0.0298331	0.0190671	0.023581	0.0143315	0.00429018	-0.000235509	0.006168	0.00560337	-0.00826204	0.000259182	0.000940386	-0.0060698
	48	0.0764379	0.0830221	0.0281365	0.0167777	0.0190033	0.0174706	-0.0074459	-0.00650802	0.00843413	-0.00140049	-0.00755641	0.00053177	0.000829341	-0.00444026
	52	0.0780835	0.0941833	0.0242862	0.0122383	0.0184197	0.010756	-0.000603392	0.00276528	0.00929457	-0.00699098	-0.00701237	-0.00356486	0.00246239	-0.00638845
	56	0.0754792	0.113132	0.0181947	0.0119192	0.013843	0.0116879	-0.00237577	0.0052903	0.00565206	-0.00617895	-0.00558443	-0.00151513	0.00344581	-0.0044546
	60	0.0787823	0.109444	0.0160495	0.00688464	0.0191678	-0.001545	0.000186145	0.00830634	0.00896395	-0.00478508	-0.00349028	-0.00150078	0.00453443	-0.00876175
	64	0.0755903	0.0988723	0.0189626	0.00469475	0.0127711	0.00613769	0.00803487	0.00739142	0.0079243	-0.00548254	0.000950952	0.00602056	0.00694563	-0.0124245
	68	0.0819594	0.10651	0.010802	0.0011855	0.0138767	0.00691526	0.00882148	0.0038527	0.0109136	-0.00692531	0.00122013	0.00435719	0.00453322	-0.0205995
	72	0.0807858	0.104876	0.0112505	0.00256976	0.0109107	0.00852426	0.0168765	0.0103928	0.0164212	-0.0112085	0.00986119	0.00449236	0.00479808	-0.0216994
	76	0.0982236	0.112267	0.0242485	-0.00284314	0.00715587	0.0106494	-0.000816336	-0.00267324	0.00947603	0.000418372	0.00813833	0.00550189	0.00623652	-0.0238982
	80	0.0837907	0.100251	0.0273978	-0.00376981	0.0142599	0.00147288	-0.0029874	0.0157795	0.00751966	-0.00358117	0.0155926	1.58434e-05	0.00413942	-0.019757
	84	0.101372	0.109465	0.0263431	-0.000129277	0.0174958	0.01762	0.0756326	0.0399129	0.0079901	-0.00533478	0.017679	0.00406785	0.0175	-0.0105114
	88	0.0975954	0.111931	0.030388	-0.012831	0.0174201	0.00172038	-0.0434956	0.00501213	0.0201948	-0.00021805	0.0159463	-0.00959875	0.0158257	-0.0127344
	92	0.103639	0.130135	0.0343708	-0.0164427	-0.000248082	-0.0390647		-0.0319202	-0.0567266	-0.000323699	0.0119957	0.00150377	0.0182273	-0.000796756
	96	0.0807765	0.0768293		-0.0494294	-0.00194554	-0.0122834		-0.0214868	-0.0945511	-0.00560883	0.00640763	-0.00775346	0.0321752	-0.0275808
	100
CPPG	Dist Steps	Fish 1 Side 1	Fish 1 Side 2	Fish 2 Side 1	Fish 2 Side2	Fish 3 Side 1	Fish 3 Side 2	Fish 4 Side1	Fish 4 Side 2	Fish 5 Side 1	Fish 5 Side 2	Fish 6 Side 1	Fish 6 Side 2	Fish 7 Side 1	Fish 7 Side 2
	4	0.311841	0.367123	0.506203	0.448529	0.402152	0.444971	0.379688	0.461027	0.414983	0.368449	0.43435	0.358943	0.322178	0.389344
	8	0.203161	0.251229	0.388574	0.341244	0.33068	0.371668	0.305441	0.382804	0.339616	0.26361	0.322576	0.256754	0.208964	0.265434
	12	0.156056	0.209214	0.361249	0.29257	0.272575	0.32023	0.261582	0.351154	0.310683	0.206999	0.274527	0.217999	0.168873	0.222511
	16	0.0963435	0.13791	0.279459	0.224211	0.20294	0.243911	0.211984	0.272895	0.243096	0.14617	0.194911	0.157452	0.111578	0.147851
	20	0.0639007	0.103166	0.21047	0.188382	0.155633	0.181213	0.17619	0.21882	0.194705	0.107591	0.142967	0.123739	0.0860976	0.0991679
	24	0.0492556	0.0835434	0.193481	0.148815	0.13525	0.157118	0.166174	0.207659	0.174133	0.0762459	0.123697	0.0909199	0.0680659	0.0774113
	28	0.0401393	0.0714215	0.16699	0.122268	0.111426	0.127889	0.15148	0.174786	0.142868	0.0511516	0.106811	0.077258	0.0453526	0.0620475
	32	0.0287635	0.0453321	0.135336	0.0959503	0.0897686	0.091667	0.131215	0.141044	0.115961	0.041316	0.0892474	0.0672822	0.0372527	0.0465431
	36	0.0247047	0.0439661	0.118388	0.0816239	0.076716	0.0714172	0.112834	0.129356	0.104371	0.0288718	0.0785511	0.0490909	0.02277	0.0326052
	40	0.0210539	0.0335393	0.104714	0.0678291	0.071768	0.060386	0.104717	0.117935	0.096835	0.0194625	0.0684718	0.0444544	0.0119497	0.0245586
	44	0.016837	0.0300562	0.0802383	0.0560077	0.0683903	0.0487717	0.0924738	0.0920969	0.0808844	0.0162565	0.0538749	0.0380677	0.00745222	0.0208581
	48	0.011084	0.0250259	0.0551892	0.0513461	0.0566781	0.032084	0.0799739	0.0825172	0.0680279	0.0116542	0.0372297	0.0311211	0.007933	0.0184062
	52	0.00896977	0.0257042	0.0581166	0.0471735	0.055919	0.0384336	0.0769093	0.0845751	0.0707172	0.00932727	0.0301002	0.0271541	-0.000802388	0.0148543
	56	0.00992119	0.011334	0.0471738	0.0540721	0.0537643	0.0334816	0.0699554	0.0588072	0.0592014	0.00760909	0.0177998	0.025075	-0.000176074	0.0172595
	60	0.00838385	0.0138566	0.049357	0.0478668	0.0464068	0.0305138	0.0601985	0.0377684	0.0464136	0.00604572	0.0202285	0.0239243	-0.00526204	0.0140529
	64	0.00758998	0.00738813	0.0473235	0.0495854	0.0431282	0.0251846	0.0626838	0.0378403	0.0394898	0.0103647	0.0271292	0.0236165	-0.00802377	0.016421
	68	0.00343113	0.00656236	0.0503482	0.0484591	0.0383269	0.028735	0.05907	0.0198493	0.0223087	0.00824112	0.0304381	0.015612	-0.0106281	0.0169977
	72	0.00211028	0.0122117	0.0489892	0.0579446	0.0289825	0.0238064	0.0428672	0.017824	0.0150828	0.0106369	0.0234806	0.00632983	-0.0136471	0.00986933
	76	-0.00194976	0.0195204	0.0535899	0.0730867	0.0304725	0.0318104	0.0492418	0.00524793	0.0133714	0.0165597	0.0156806	0.00589341	-0.0128855	0.000871237
	80	0.0061982	0.0149482	0.0440921	0.0476305	0.020968	0.0335837	0.0399067	0.033318	0.0182203	0.0241632	0.0152789	0.00134492	-0.00452378	-0.0135703
	84	-0.0097592	0.019871	0.0287341	0.0597658	0.0285761	0.0321671	0.0502952	0.0457972	0.0190687	0.0282332	0.00697396	0.0140432	0.00174954	-0.0071565
	88	0.0179053	0.0250152	0.0398298	0.034818	0.0123537	0.0547572	0.0491464	0.0188604	0.00553337	0.0271957	0.0230901	0.0348613	5.01197e-05	-0.0105174
	92	0.0393176	0.0602695	0.116186	0.0827639	0.000614109	0.0577768	0.0759226	0.0758544	0.00238094	0.0106055	-0.012411	0.0291354	-0.00447242	-0.0241242
	96	0.0191509	0.048761		0.0540071	-0.0126924	0.0769519	-0.0683989	0.21959		0.0177604	0.0100543	0.0476246	0.000811615
	100
Fig 5 E
	Control
	Excited	Inhibted
	3.0303	9.95671
	0.881057	7.48899
	3.35196	15.0838
	7.53138	5.02092
	2.29358	4.12844
	0.471698	13.6792
	1.66667	10
	1.78571	8.03571
	0.49505	10.396
	0.526316	7.89474
	1.69492	7.9096
	0.862069	9.05172
	2.04778	7.50853
	2.04778	8.87372
	1.75439	9.47368
	0	13.5135
	0.31348	12.5392
	1.94986	14.4847
	0	14.5161
	1.75439	9.12281
	0	8.69565
	10	13.3333
	1.87793	9.38967
	0.934579	10.2804
	0.928793	7.43034
	1.1583	5.79151
	5.30303	18.9394
Fig 5 F
	Excited		Inhibted
	15.8683		8.08084
	25.9302		11.4898
	30.3481		17.1052
	31.167		17.5442
	50.9944		17.8453
	77.4751		22.2792
	110.985		33.0071
	42.1784		50.4275
	83.0708		56.9787
	15.6692		57.209
	30.3118		60.273
	30.5105		61.0629
	38.7242		62.8575
	72.2404		63.432
	90.3157		87.6926
	5.62053		88.8047
	6.13752		92.5282
	8.36267		100.424
	12.3472		100.864
	19.1475		102.257
	25.6757		111.738
	27.5504		117.511
	35.5802		119.408
	39.2073		27.7976
	39.5931		32.142
	43.2367		39.8513
	44.1448		67.8775
	51.6139		69.9857
	67.5795		75.3872
	122.029		78.928
	130.055		81.1917
	132.788		86.8716
	140.293		88.7008
	7.21303		91.2987
	17.8396		93.4305
	45.2245		93.4966
	65.738		100.8
	100.507		105.917
	142.955		109.379
	28.3897		114.749
	104.02		6.37342
	135.31		7.89177
	28.3573		9.53423
	43.7575		14.0734
	109.915		16.5717
	130.021		19.5912
	84.9912		23.2747
	121.124		23.9839
	10.3688		31.2039
	49.998		32.5538
	54.0885		32.9189
	41.7817		34.2549
	74.6361		36.2147
	36.6015		44.4611
	42.5965		47.3278
	60.6634		67.776
	75.4577		81.5558
	109.651		84.4225
	129.509		91.7186
	18.0583		93.0214
	20.7352		93.3819
	85.3423		101.029
	93.4963		101.159
	102.444		104.58
	115.139		106.193
	99.615		106.301
	113.374		112.881
	121.122		3.78576
	126.401		17.4813
	144.324		19.3693
	47.3278		34.0374
	15.6441		36.9203
	22.7049		37.4935
	28.4706		40.4637
	54.0107		44.0254
	91.6274		45.4471
	95.0348		47.7254
	95.1827		108.844
	40.2776		124.884
	58.4307		9.48691
	60.9038		23.1047
	66.4986		50.4328
	75.2673		55.7408
	5.10314		66.148
	10.0075		78.4037
	26.9102		100.816
	11.1305		104.613
	31.83		110.436
	49.3485		9.40737
	97.3726		15.9557
	42.5028		17.7479
	24.2248		22.2882
	26.0273		22.403
	51.2078		23.3471
	37.0689		28.1352
	77.5475		41.1861
	81.5427		42.3217
	13.7614		49.0464
	19.1959		56.9074
	19.631		59.7046
	32.7505		64.2309
	34.2121		73.1481
	37.0787		76.9029
	46.0593		77.6249
			79.1268
			82.1602
			82.5971
			98.7456
			111.611
			115.851
			124.124
			125.225
			130.496
			138.338
			138.502
			141.921
			150.524
			8.50418
			13.5406
			33.9441
			45.6585
			50.0586
			51.4704
			54.8393
			55.3224
			59.6301
			60.5059
			62.47
			70.4725
			74.2471
			101.284
			108.785
			120.619
			131.399
			135.676
			15.4238
			26.1188
			34.7484
			35.4863
			35.5707
			38.4915
			41.0476
			46.8326
			52.7223
			58.2961
			67.5173
			83.6569
			103.151
			105.604
			113.333
			114.36
			122.079
			129.402
			19.6823
			27.81
			38.7267
			42.946
			44.1699
			44.408
			47.088
			48.4594
			60.8209
			62.3815
			64.3438
			71.4879
			75.9729
			79.4392
			87.031
			91.9846
			104.332
			109.931
			126.465
			127.815
			131.544
			17.3889
			25.1562
			56.58
			71.8699
			73.1831
			76.0393
			97.1213
			104.948
			107.762
			110.879
			115.932
			116.193
			119.048
			122.348
			130.383
			23.2964
			50.2385
			56.7673
			60.3895
			82.9076
			86.8496
			94.588
			96.9478
			110.548
			116.205
			125.372
			131.35
			131.719
			132.635
			15.6991
			17.6112
			19.3099
			28.9744
			31.2224
			35.7675
			40.3528
			48.8752
			57.2985
			66.9843
			67.1173
			68.9786
			70.1276
			72.8544
			79.2346
			80.0683
			86.7636
			91.4774
			102.357
			105.096
			109.292
			16.5912
			22.2525
			30.967
			36.4847
			38.4209
			45.8263
			47.3735
			55.1194
			59.8355
			62.7086
			62.9451
			71.8114
			80.5918
			81.077
			92.1352
			92.3335
			94.2893
			98.9512
			103.184
			109.294
			114.234
			114.385
			15.1163
			15.9572
			29.9688
			38.3614
			42.3146
			49.5956
			51.7826
			56.5649
			56.5941
			56.8934
			59.3181
			68.3836
			69.3856
			70.5962
			72.2122
			75.8838
			80.2399
			83.3454
			88.5419
			98.9396
			100.19
			104.542
			110.01
			126.791
			137.375
			142.685
			7.79636
			10.1356
			37.753
			39.8937
			42.8896
			43.5315
			45.5856
			45.8334
			47.5085
			52.2309
			58.463
			64.5975
			64.9861
			68.7847
			69.8446
			69.9796
			70.7831
			72.9946
			75.1427
			76.3255
			98.8073
			104.25
			123.358
			131.081
			131.107
			132.485
			134.293
			5.855
			6.87946
			8.04547
			18.2715
			19.1285
			21.363
			21.8029
			23.2032
			25.2097
			25.7543
			31.8538
			31.8944
			36.68
			39.0141
			46.5151
			52.5688
			57.1708
			61.9337
			65.71
			69.3724
			70.1682
			71.8604
			74.9411
			77.9365
			85.2443
			5.73682
			12.6578
			16.5676
			20.3153
			23.6948
			23.7924
			23.9724
			24.0995
			25.097
			30.6327
			34.9529
			35.6165
			41.07
			41.6859
			48.227
			53.1201
			56.5001
			58.819
			65.1034
			68.0049
			74.2747
			74.4062
			74.9643
			77.628
			81.9742
			91.6674
			92.7193
			94.6831
			101.35
			102.34
			102.636
			102.67
			110.998
			112.924
			122.785
			125.595
			134.203
			139.717
			140.701
			142.187
			5.07783
			5.94172
			10.7199
			16.8793
			18.7442
			22.2292
			22.2832
			27.4608
			35.3094
			37.7194
			38.1034
			39.4144
			49.5101
			50.9114
			57.0422
			58.3188
			59.4258
			62.5452
			65.2908
			67.0031
			68.1885
			70.312
			73.3372
			81.1564
			81.5625
			82.1517
			86.0678
			86.3384
			89.0318
			89.3667
			91.3735
			94.8748
			94.9284
			100.092
			100.916
			108.391
			116.02
			116.821
			117.073
			120.772
			120.778
			125.952
			127.753
			127.821
			128.829
			131.529
			135.473
			140.274
			143.428
			152.433
			155.539
			158.953
			22.8318
			26.0359
			28.147
			37.3253
			43.0078
			43.9487
			47.1605
			49.3655
			51.212
			17.4408
			26.6144
			27.2721
			34.9558
			35.3585
			37.8583
			40.1893
			40.6356
			47.7197
			48.4478
			48.7875
			48.914
			56.0006
			56.2323
			62.6061
			67.7851
			69.3874
			71.0767
			73.211
			75.9961
			76.7502
			91.1452
			94.7502
			97.0625
			98.2507
			105.981
			16.4561
			21.5756
			22.5589
			22.7565
			23.5799
			38.1992
			42.9369
			49.6123
			12.4754
			16.5658
			22.4802
			28.4892
			4.37276
			21.3834
			29.216
			38.1455
			73.0859
			76.6826
			79.7265
			85.7977
			102.477
			103.103
			110.355
			112.12
			115.739
			117.871
			118.222
			124.574
			138.929
			139.35
			141.19
			145.353
			7.9662
			22.1179
			37.78
			52.5856
			54.8884
			64.0299
			67.2672
			70.3476
			71.5107
			76.6319
			82.6987
			5.47645
			8.29098
			15.9789
			21.823
			23.7279
			25.8112
			28.2113
			47.3823
			52.8085
			52.9436
			64.5512
			65.2938
			68.0763
			74.4087
			74.9336
			79.4902
			80.144
			83.3049
			85.56
			87.7617
			90.5195
			94.3962
			98.7183
			99.1996
			3.49474
			3.90995
			29.5544
			40.2816
			42.7114
			66.4937
			84.9581
			86.6223
			96.1041
			99.9969
			103.121
			111.799
			112.994
			113.218
			119.568
			9.66259
			11.6626
			20.345
			21.9034
			24.0887
			24.2307
			25.5718
			25.5929
			27.8813
			29.5437
			32.4343
			33.2659
			35.3814
			35.9216
			37.7738
			38.219
			40.7822
			42.9791
			43.3585
			46.4524
			51.6623
			55.0747
			56.2964
			59.5743
			65.7575
Fig 5 G
	CPPG
	Excited	Inhibted		For control data see Fig 5E
	0.325733	2.60586
	2.01342	6.04027
	1.75439	5.84795
	0.769231	9.23077
	0.719424	10.0719
	4.83871	1.6129
	0	0.662252
	1.36986	9.58904
	0.689655	6.2069
	4.18605	6.97674
	1.34228	4.69799
	0.568182	2.84091
	0.877193	0

## Sheet: Figure6
Fig 6 C
	Super-Add	Sub-Add	Resp Depr
	23.4676	23.2925	53.2399
	19.5652	25.5853	54.8495
	11.1538	24.0385	64.8077
	13.9344	29.3033	56.7623
	9.96169	25.8621	64.1762
	8.27286	26.7054	65.0218
	22.1453	32.872	44.9827
	9.27673	25.9434	64.7799
	13.75	26.0938	60.1562
Fig 6 E
	Control				CPPG
	Super-Add	Sub-Add	Resp Depr		Super-Add	Sub-Add	Resp Depr
	23.6742	33.9015	42.4242		17.0977	37.5	45.4023
	17.9924	34.4697	47.5379		19.3925	37.1495	43.4579
	17.6349	35.4772	46.888		21.7391	46.7391	31.5217
	16.5939	45.4148	37.9913		27.963	33.1481	38.8889
	17.7645	36.1277	46.1078		17.1429	38.4962	44.3609
	16.5945	36.5079	46.8975		17.6573	40.3846	41.958
	22.5092	28.4133	49.0775		22.2417	40.6305	37.1278

## Sheet: Figure7
Fig 7 B
	Wt		Het		Hom
	Dist Bottom		Dist Bottom		Dist Bottom
	-4.12004		-1.89506		-4.99899
	-4.56781		-4.45928		-6.88319
	-3.09149		-6.70386		-5.29558
	-2.97874		-5.14765		-7.46996
	-4.93496		-5.10312		-2.17586
	-1.18002		-3.65192		-4.50116
	-7.06678		-1.6376		-4.06071
	-2.56868		-6.34197		-4.08918
	-5.0496		-7.09201		-4.20376
	-5.98641		-4.53385		-5.74517
	-4.25392		-7.20685		-4.92913
	-7.08951		-7.57219		-7.25462
	-2.93941		-7.07668		-6.6961
	-5.70666		-3.57235		-5.161
	-5.86285		-5.61236		-6.32366
	-2.17737		-1.5366		-5.14942
	-2.0847		-6.45831		-5.19488
	-2.04298		-5.21414		-3.93326
			-4.91818		-5.84248
			-5.90176		-7.59512
			-3.5599		-4.25784
			-4.6166		-2.63371
			-2.48404		-5.14394
			-2.36117		-5.98874
			-4.2656		-7.625
			-7.17465		-2.82611
			-6.66059		-6.29707
			-6.34883		-5.53328
			-5.82067		-3.25813
			-5.88475		-5.05311
			-5.72056		-4.35738
			-3.46311		-1.5383
			-4.43853
			-4.09751
			-4.42741
			-5.6762
			-7.49857
			-4.24464
			-6.57195
			-4.86479
			-2.42297
			-5.85957
			-7.34409
			-5.0376
			-3.5871
			-4.9885
			-7.30143
			-3.3756
			-3.41649
			-2.73741
Fig 7 D
	Wt		Het		Hom
	Depth Change		Depth Change		Depth Change
	18.6855		4.82048		1.19385
	3.0857		0.0965961		-3.71651
	8.48509		-12.1694		6.51844
	-7.63532		8.22836		0.0570403
	-0.388263		-7.92032		-1.68098
	3.19615		-6.86807		-8.38182
	-1.89561		4.51701		5.1492
	-4.39608		-2.48675		-17.9361
	-0.488991		-10.8448		-5.10574
	-0.296564		0.654616		-12.5864
	-17.1592		0.381129		1.45998
	-0.573461		-2.60225		-0.203946
	9.92587		-0.642091		-23.4367
	-0.547421		-2.70669		-3.66042
	-11.2232		-3.68826		-2.56481
	-3.83962		-5.60434		-6.95268
	0.181021		-3.71083		-13.9624
	1.31325		-0.937177		1.13132
	-1.09233		-1.02521		-2.75116
	1.47779		-1.82408		-9.61601
	7.23323		2.62374		12.2109
	-6.45893		-21.7907		-1.34087
	4.2239		-5.89069		-31.4251
			-8.66157		4.62537
			12.8683		-18.0997
			15.2351		-24.569
			2.65461
			-4.21217
			-4.80724
			1.65072
			5.08557
			-10.2844
			-5.20017
			3.93824
			-17.1974
			-0.995044
			0.843573
			-1.96626
			-4.571
			-6.69113
			-2.85437
			-4.15039
			-1.06258
			-5.52049
			9.91844
			-0.452218
			0.0334494
			3.17692
			10.8858
			0.512263
			-15.3701
			10.3363
			-7.74661
			-11.2487
Fig 7 F
	Wt		Het		Hom
	Distance Change		Distance Change		Distance Change
	0.31512		-0.116761		0.706611
	-0.827362		0.667292		0.596452
	0.0979269		-0.301462		-0.39003
	0.265545		0.515306		0.753681
	-1.76195		-0.350375		2.32245
	0.332648		-0.153262		0.954522
	1.29502		0.517086		0.341917
	-0.0410598		1.21994		1.45919
	0.144033		0.276847		-1.09121
	1.32035		0.854904		-0.822037
	-0.0701096		-0.0499169		2.40194
	-0.387621		-0.95185		0.891625
	0.766445		0.729601		3.47619
	1.30249		-0.398269		1.01093
	1.27314		-0.132296		0.166349
	0.884505		-0.146757		2.96368
	1.76321		0.653402		1.50651
	-0.236947		0.929581		2.32092
	0.216641		0.628674		4.84011
	0.489186		-0.35912		0.66012
	0.846997		2.03045		0.826953
	-0.041093		3.80954		-0.727239
	-1.26655		-0.764757		-2.39065
	0.288947		-0.967635		1.43448
	0.343744		-0.634262		2.27747
	0.434738		-0.310445		4.03119
	1.98722		0.634106		0.966827
	-0.21599		-1.07836		0.259595
	0.352751		-1.02933		5.44625
	2.30574		0.657598
	0.0683987		-1.17027
	0.0812425		1.14536
	1.52014		1.02239
	0.568179		1.0748
	0.510944		-0.515442
	0.0548272		0.233605
	-1.20268		2.18035
	0.783598		0.374791
	3.32831		1.41634
			2.59039
			1.33743
			1.38088
			1.75808
			0.818708
			1.92942
			-0.12492
			0.0582259
			-0.36808
			0.534515
			0.431189
			1.12395
			0.983169
			0.196611
			0.331787
			0.146611
			0.647392
			1.02875
			-0.631728
			1.67165
			2.46809
			-0.388
			0.138492
			-0.0999934
			0.230053
			1.30865
			0.00158472
			0.227811
			2.72712
			-0.49296
			-0.419854
			0.758458
			4.09677
			0.416239
			2.50397
			-0.845475
			3.2728
			1.22865
			-0.351252
			2.81158
			2.28306
Fig 7 H
	Control		CPPG
	Distance Change		Distance Change
	2.19349		3.25403
	2.17088		0.65704
	1.56067		2.83236
	0.4561		2.98729
	1.4218		0.224455
	1.45111		0.672053
	1.46704		3.30099
	0.123831		2.13864
	0.481123		1.56259
	0.450047		4.9821
	0.617442		2.46359
	-0.179159		1.87374
	2.39629		1.95489
	0.0412159		-0.569153
	1.16899		2.68894
	2.43228		0.800927
	-1.53825		0.491332
	2.07402		1.02651
	1.17745

## Sheet: SupplFigure1
Suppl Fig 1 A
Amino Acid	Excited	Inhibited		same as fig 1 C odor
	5	21.7391
	5.69395	9.48992
	6.28931	9.43396
	2.21154	25.2885
	3.1106	36.6359
	10.2804	10.1765
	15.2059	5.27983
	9.32271	13.0677
	8.48644	18.6352
Suppl Fig 1 B
Bile Acid	Excited	Inhibited
	8.40708	7.52212
	1.59574	19.5035
	6.85871	6.99588
	2.20994	9.28177
	6.08604	13.2214
	7.86773	17.3318
Suppl Fig 1 C
Food	Excited	Inhibited
	1.17188	17.1875
	1.62122	19.381
	10.6747	7.04935
	1.80542	22.2668
	3.05635	19.1977
	4.06002	12.1801
	9.72326	12.715
	5.19824	23.2599

## Sheet: SupplFigure3
Suppl Fig 3 B
	OB	Da	Dl	Dc	Dm	Dd	Dp	Vd	Hb	Midbrain
	0.268844	0.358834	0.103239	0.225	0.186741	0.0352113	0.0577689	0.0675883	0.363899	0.0860215
	0.26556	0.217604	0.160088	0.196629	0.0568278	0.172727	0.0652681	0.0456989	0.347561	0.0336862
	0.0436893	0.131494	0.180791	0.133803	0.173657	0.191781	0.0679348	0.060559	0.525267	0.047619
	0.195876	0.0287582	0.0434783	0.0337838	0.0253036	0.0447761	0.0731343	0.0196078	0.704036	0.101045
	0.489307	0.332884	0.048	0.0652174	0.173045	0.00452489	0.146819	0.101673	0.885384
	0.380769	0.145038	0.0396341	0.116883	0.102374	0.0266667	0.167059	0.0934783	0.498789	0.118551
	0.616279	0.728232	0.187633	0.2249	0.190265	0.08	0.124473	0.099851	0.656846	0.220963
	0.196491	0.181655	0.0791506	0.17284	0.0789278	0.0677966	0.0876404	0.10989	0.466604	0.0588235
	Random OB	Random Da	Random Dl	Random Dc	Random Dm	Random Dd	Random Dp	Random Vd	Random Hb	Random Midbrain
	0.193065	0.196157	0.193603	0.19825	0.193782	0.189648	0.196215	0.196098	0.195877	0.195914
	0.150207	0.14379	0.145022	0.147809	0.147176	0.144182	0.147995	0.143925	0.145454	0.14487
	0.177524	0.184821	0.186121	0.18162	0.182156	0.189932	0.180326	0.179534	0.182142	0.182512
	0.126495	0.128784	0.129674	0.130541	0.129717	0.12597	0.130657	0.128574	0.129978	0.129199
	0.266296	0.264919	0.264274	0.265174	0.262854	0.264344	0.265873	0.26601	0.265531
	0.159769	0.16229	0.164634	0.15987	0.159184	0.158	0.159624	0.160848	0.16086	0.162585
	0.285523	0.290132	0.290746	0.287831	0.289823	0.2936	0.288861	0.290253	0.28792	0.290982
	0.147649	0.14509	0.142008	0.146543	0.145056	0.143333	0.144966	0.143974	0.145748	0.147451

## Sheet: SupplFigure4
Suppl. Fig 4 A
1STD	Control		CPPG
	Excited		Excited
	35.6061		47.5575
	27.6515		67.0561
	48.3402		53.8043
	44.7598		52.037
	46.3074		51.7293
	37.8066		59.0909
	22.8782		59.7198
Suppl. Fig 4 B
1STD	Control		CPPG
	Excited		Excited
	62.3106		73.8506
	50.1894		77.8037
	58.5062		65.942
	65.2838		61.1111
	51.497		64.2105
	59.4517		67.3077
	40.4059		76.5324
Suppl. Fig 4 C
1STD	Control		CPPG
	Unimodal	Mulitmodal	Unimodal	Mulitmodal
	50.2646	12.963	41.9298	9.82456
	53.0547	14.791	26.2211	14.3959
	35.0975	21.4485	30.9302	15.3488
	40.5797	13.3333	28.133	15.601
	34.0909	26.7045	29.9389	13.0346
	45.9794	15.0515	26.8398	16.6667
	54.7445	20.073	29.2531	9.3361
Suppl. Fig 4 D
3STD	Control		CPPG
	Excited		Excited
	10.2273		16.8103
	10.2273		32.0093
	21.3693		23.913
	17.6856		18.8889
	25.1497		25.5639
	12.1212		37.0629
	5.71956		28.3713
Suppl. Fig 4 E
3STD	Control		CPPG
	Excited		Excited
	37.1212		16.8103
	28.7879		32.0093
	24.4813		23.913
	31.441		18.8889
	25.7485		25.5639
	29.2929		37.0629
	16.0517		28.3713
Suppl. Fig 4 F
3STD	Control		CPPG
	Unimodal	Mulitmodal	Unimodal	Mulitmodal
	74.8837	8.83721	67.9452	13.1507
	68.4211	11.1111	49.2593	16.2963
	47.449	39.7959	56	12
	56.4516	22.5806	55.8442	13.4199
	41.3953	40	46.5409	14.1509
	66.9291	20.0787	37.4631	28.3186
	71.2963	19.4444	48.4076	20.3822
Suppl. Fig 4 G
4STD	Control		CPPG
	Excited		Excited
	6.06061		8.90805
	6.81818		26.4019
	14.3154		15.5797
	11.5721		10.9259
	19.1617		18.6466
	7.21501		30.5944
	3.32103		19.4396
Suppl. Fig 4 H
4STD	Control		CPPG
	Excited		Excited
	29.1667		37.3563
	23.4848		42.2897
	18.4647		38.4058
	23.3624		27.7778
	19.7605		33.2331
	21.3564		35.1399
	12.7306		33.6252
Suppl. Fig 4 I
4STD	Control		CPPG
	Unimodal	Mulitmodal	Unimodal	Mulitmodal
	81.0651	8.87574	78.7671	10.9589
	74.2857	11.4286	50	19.9115
	52.7397	39.0411	63.2479	9.40171
	63.1944	25.6944	66.6667	15.2542
	44.8276	43.1034	51.751	14.0078
	72.6776	19.1257	40.8784	32.0946
	78.3133	16.8675	55.2419	22.5806
Suppl. Fig 4 J
	Control		CPPG
	L vs V		L vs V
	0.21049		0.411725
	0.309127		0.564748
	0.198881		0.60175
	0.446332		0.67343
	0.227627		0.732907
	0.253761		0.550023
	0.148114		0.469074

[truncated: 5 more sheets: SupplFigure5, SupplFigure6, SupplFigure7, SupplFigure9, SupplFigure10]
